# Supplementary material for: Successful Application of an Insole with a Metatarsal Inhibition Bar and Deep Heel Cup for Improving Gait Dysfunction in a Patient with Poor Coordination with Disrupted Corticoreticular Tracts: A Case Report
Source: Children (Basel). 2021 Apr 22;8(5):320. doi: 10.3390/children8050320 (PMC8143587; doi:10.3390/children8050320)
Supplement: Supplementary file 1 [file children-08-00320-s001.zip]

Archive with 1 entries (1 files):
- children-1150667-supplementary.mp4
